# Supplementary material for: Systematic analysis of membrane contact sites in Saccharomyces cerevisiae uncovers modulators of cellular lipid distribution
Source: eLife. 2022 Nov 10;11:e74602. doi: 10.7554/eLife.74602 (PMC9648973; doi:10.7554/eLife.74602)
Supplement: Figure 3—source data 4. [file elife-74602-fig3-data4.zip]

Archive with 5 entries (4 files):
- Figure 3-source data 4/
- Figure 3-source data 4/Figure 3F anti-Erg6_blot-labelled blot.tif
- Figure 3-source data 4/Figure 3F anti-Erg6_blot-raw blot.tif
- Figure 3-source data 4/Figure 3F anti-GFP-YPR097W-labelled blot.tif
- Figure 3-source data 4/Figure 3F anti-GFP-YPR097W-raw blot.tif
