# Supplementary material for: Systematic analysis of membrane contact sites in Saccharomyces cerevisiae uncovers modulators of cellular lipid distribution
Source: eLife. 2022 Nov 10;11:e74602. doi: 10.7554/eLife.74602 (PMC9648973; doi:10.7554/eLife.74602)
Supplement: Figure 4—figure supplement 2—source data 1. [file elife-74602-fig4-figsupp2-data1.zip]

Archive with 3 entries (2 files):
- Figure 4-figure supplemente 2-source data 1/
- Figure 4-figure supplemente 2-source data 1/Figure 4-figure supplement 2-labelled blot.tif
- Figure 4-figure supplemente 2-source data 1/Figure 4-figure supplement 2-raw blot.tif
