# Supplementary material for: Systematic analysis of membrane contact sites in Saccharomyces cerevisiae uncovers modulators of cellular lipid distribution
Source: eLife. 2022 Nov 10;11:e74602. doi: 10.7554/eLife.74602 (PMC9648973; doi:10.7554/eLife.74602)
Supplement: Figure 5—figure supplement 1—source data 2. [file elife-74602-fig5-figsupp1-data2.zip]

Archive with 5 entries (4 files):
- Figure 5-figure supplemente 1-source data 2/
- Figure 5-figure supplemente 1-source data 2/Figure 5-figure supplement 1-GR_Stationary 48h-labelled blot.tif
- Figure 5-figure supplemente 1-source data 2/Figure 5-figure supplement 1-GR_Stationary 48h-raw blot.tif
- Figure 5-figure supplemente 1-source data 2/Figure 5-figure supplement 1-Mid-log_Stationary 24h-labelled blot.tif
- Figure 5-figure supplemente 1-source data 2/Figure 5-figure supplement 1-Mid-log_Stationary 24h-raw blot.tif
